# Supplementary material for: Role of the Renin Angiotensin Aldosterone System in the Pathogenesis of Sepsis-Induced Acute Kidney Injury: A Systematic Review
Source: J Clin Med. 2023 Jul 8;12(14):4566. doi: 10.3390/jcm12144566 (PMC10380384; doi:10.3390/jcm12144566)
Supplement: Supplementary file 1 [file jcm-12-04566-s001.zip]

Archive with 1 entries (1 files):
- jcm-2448134-supplementary.pdf
